# Supplementary material for: NRP1 and GFAP Expression in the Medulloblastoma Microenvironment: Implications for Angiogenesis and Tumor Progression
Source: Cancers (Basel). 2025 Jul 22;17(15):2417. doi: 10.3390/cancers17152417 (PMC12345964; doi:10.3390/cancers17152417)
Supplement: Supplementary file 1 [file cancers-17-02417-s001.zip]

Archive with 1 entries (1 files):
- cancers-3730136-supplementary.pptx
